# Supplementary material for: Camera-trapping estimates of the relative population density of Sympetrum dragonflies: application to multihabitat users in agricultural landscapes
Source: PeerJ. 2023 Feb 28;11:e14881. doi: 10.7717/peerj.14881 (PMC9983425; doi:10.7717/peerj.14881)
Supplement: Supplemental Information 1 — Data S1 was used for statistical analyses corresponding to Table 1-2, Table S5-S6. Data S2 was used for statistical analyses corresponding to Table 3, Table S7. [file peerj-11-14881-s001.zip]

Archive with 3 entries (3 files):
- Supplemental_code_and_data/Supplemental_code_S1_rev.R
- Supplemental_code_and_data/Supplemental_data_S1.csv
- Supplemental_code_and_data/Supplemental_data_S2.csv
