# Supplementary material for: Camera-trapping estimates of the relative population density of Sympetrum dragonflies: application to multihabitat users in agricultural landscapes
Source: PeerJ. 2023 Feb 28;11:e14881. doi: 10.7717/peerj.14881 (PMC9983425; doi:10.7717/peerj.14881)
Supplement: Supplemental Information 1 — Data S1 was used for statistical analyses corresponding to Table 1-2, Table S5-S6. Data S2 was used for statistical analyses corresponding to Table 3, Table S7. [file peerj-11-14881-s001.zip › Supplemental_code_and_data/Supplemental_code_S1_rev.R]

####Yoshioka et al. Camera-trapping estimates of the relative population density of Sympetrum dragonflies: Application to multihabitat users in agricultural landscapes


####2022-12-27 R version 4.0.3 for Windows (2020-10-10) and glmmTMB version 1.1.2(2021-07-14) 
##The older version of glmmTMB may not work. If glmmTMB function has returned an error, please try installing the version 1.1.2 or newer.
packageVersion("glmmTMB")#Please check the version of glmmTMB in your environment.

##If you would like to Install a particular version of the glmmTMB(e.g. version 1.1.2), please reboot R and run the code below by removing "#".
#install.packages('https://cran.r-project.org/src/contrib/Archive/numDeriv/numDeriv_2016.8-1.tar.gz', repos=NULL, type='source')
#install.packages('https://cran.r-project.org/src/contrib/Archive/glmmTMB/glmmTMB_1.1.2.tar.gz', repos=NULL, type='source')

##However, if you used Windows PC and have not installed Rtool4, the installation may be failed.
##Before installing packages above, please check and install Rtool4 following the instruction by CRAN https://cran.r-project.org/bin/windows/Rtools/rtools40.html(accessed 2022-08-05).
##If your R version is newer than 4.2, Rtool42 may be requried, though we do not checked whether it will work.

##If the glmmTMB has been already installed in your R environment, please load it.
##If not, try installing by the code above.
library(glmmTMB)

#Assuming the datasets were placed in the working directory.
papdata<-read.csv("Supplemental_data_S1.csv",header=T)

###Analysis1:GLMM which estimated effects of mean adult-density index by line transects on camera-detection frequency by camera trapping for S. infusactum and the other Sympetrum dragonflies.

##Analysis for Table 1 
#Sympetrum infuscatum
result1<-glmmTMB(data=papdata,detInfuscatum~log(mdenInfuscatumpt+0.5)+(1|year)+(1|plot/locationID)+(1|trapVersion),offset =log(occasion),family="nbinom2" )
summary(result1)
#checking random effects
as.data.frame(ranef(result1))

#The Other Sympetrum
result2<-glmmTMB(data=papdata,detOthers~log(mdenOtherspt+0.5)+(1|year)+(1|plot/locationID)+(1|trapVersion),offset =log(occasion),family="nbinom2" )
summary(result2)
#checking random effects
as.data.frame(ranef(result2))

##Extra analysis (Table S5)
#The result is similar when the adult-density index of the other Sympterum was not log-transformed.
result2a<-glmmTMB(data=papdata,detOthers~mdenOtherspt+(1|year)+(1|plot/locationID)+(1|trapVersion),offset =log(occasion),family="nbinom2" )
summary(result2a)
#Total Sympetrum was also analyzed
resultS1<-glmmTMB(data=papdata,detTotal~log(mdenTotalpt+0.5)+(1|year)+(1|plot/locationID)+(1|trapVersion),offset =log(occasion),family="nbinom2" )
summary(resultS1)

##Incorporating individual differences among sensors. Similar results were returned. This indicates that the camera trap individuals used were randomized well.
#Sympetrum infuscatum
result1a<-glmmTMB(data=papdata,detInfuscatum~log(mdenInfuscatumpt+0.5)+(1|year)+(1|plot/locationID)+(1|trapVersion)+(1|sensorID),offset =log(occasion),family="nbinom2" )
summary(result1a)
#The Other Sympetrum. Please not that model was not converged when adult-density index of the other Sympetrum was log-transformed.
result2b<-glmmTMB(data=papdata,detOthers~mdenOtherspt+(1|year)+(1|plot/locationID)+(1|trapVersion)+(1|sensorID),offset =log(occasion),family="nbinom2" )
summary(result2b)
#Total Sympetrum
resultS1a<-glmmTMB(data=papdata,detTotal~log(mdenTotalpt+0.5)+(1|year)+(1|plot/locationID)+(1|trapVersion)+(1|sensorID),offset =log(occasion),family="nbinom2" )
summary(resultS1a)


###Analysis2:GLMM which estimated effects of mean exuviae-density index by line transect survey in early summer on detection frequency by camera trapping for adults of S. infusactum and the other Sympetrum dragonflies in autumn of the same year.

##Analysis for Table 2 
#Sympetrum infuscatum
result3<-glmmTMB(data=papdata,detInfuscatum~mdenexInfuscatumpt+(1|year)+(1|plot/locationID)+(1|trapVersion),offset =log(occasion),family="nbinom2" )
summary(result3)
#The Other Sympetrum
result4<-glmmTMB(data=papdata,detOthers~mdenexOtherspt+(1|year)+(1|plot/locationID)+(1|trapVersion),offset =log(occasion),family="nbinom2" )
summary(result4)

##Extra analysis(Table S6)
#Total Sympetrum
resultS2<-glmmTMB(data=papdata,detTotal~mdenexTotalpt+(1|year)+(1|plot/locationID)+(1|trapVersion),offset =log(occasion),family="nbinom2" )
summary(resultS2) 


###Analysis3:GLMM which estimated effects of mean camera-detection frequcency in autumn of the previous year on mean exuviae-density index in early summer for  (a) S. infusactum and (b) the other Sympetrum dragonflies.

papexdata<-read.csv("Supplemental_data_S2.csv",header=T)

##Analysis for Table 3 
#Sympetrum infuscatum
result5<-glmmTMB(data=papexdata,exInfuscatum~mdetInfuscatumpo_pyear+(1|year)+(1|plot/fieldNum/transectNum),family="nbinom2" )
summary(result5)
#The Other Sympetrum
result6<-glmmTMB(data=papexdata,exOthers~mdetOtherspo_pyear+(1|year)+(1|plot/fieldNum/transectNum),family="nbinom2" )
summary(result6)

##Extra analysis(Table S7)
#Total Sympetrum. Although coefficients were estimated, their uncertainty (significance) were not estimated due to a lack of information. 
resultS3<-glmmTMB(data=papexdata,exTotal~mdetTotalpo_pyear+(1|year)+(1|plot/fieldNum/transectNum),family="nbinom2" )
summary(resultS3)


##Extra analysis replacing adult-density index or exuviae-density index of other darters with those of Sympterum frequens (Table S8)

#Detection frequency of the Other Sympetrum~adult density index of Sympetrum frequens 
resultS4<-glmmTMB(data=papdata,detOthers~log(mdenFrequenspt+0.5)+(1|year)+(1|plot/locationID)+(1|trapVersion),offset =log(occasion),family="nbinom2" )
summary(resultS4)

#Detection frequency of the Other Sympetrum~exuviae density index of Sympetrum frequens 
resultS5<-glmmTMB(data=papdata,detOthers~mdenexFrequenspt+(1|year)+(1|plot/locationID)+(1|trapVersion),offset =log(occasion),family="nbinom2" )
summary(resultS5)

#exuviae density index of Sympetrum frequens~Detection frequency of the Other Sympetrum in the previous year
resultS6<-glmmTMB(data=papexdata,exFrequens~mdetOtherspo_pyear+(1|year)+(1|plot/fieldNum/transectNum),family="nbinom2" )
summary(resultS6)
