# Supplementary material for: Camera-trapping estimates of the relative population density of Sympetrum dragonflies: application to multihabitat users in agricultural landscapes
Source: PeerJ. 2023 Feb 28;11:e14881. doi: 10.7717/peerj.14881 (PMC9983425; doi:10.7717/peerj.14881)
Supplement: Supplemental Information 1 — Data S1 was used for statistical analyses corresponding to Table 1-2, Table S5-S6. Data S2 was used for statistical analyses corresponding to Table 3, Table S7. [file peerj-11-14881-s001.zip › Supplemental_code_and_data/Supplemental_data_S1.csv]

sampleID	year	plot	locationID	sensorID	occasion	trapVersion	detInfuscatum	detOthers	detTotal	mdenInfuscatumpt	mdenOtherspt	mdenTotalpt	mdenexInfuscatumpt	mdenexOtherspt	mdenexTotalpt	longitude	latitude	mdenFrequenspt	mdenexFrequenspt
1	2018	IS	IS1	16_8	45	1	0	419	419	0	0.5625	0.5625	0	0.25	0.25	140.652594	37.689362	0.5625	0.25
2	2018	IS	IS2	17_10	29	2	0	190	190	0	0.5625	0.5625	0	0.25	0.25	140.652546	37.68895	0.5625	0.25
3	2018	IS	IS3	17_8	59	2	0	38	38	0	0.5625	0.5625	0	0.25	0.25	140.653282	37.689454	0.5625	0.25
4	2018	NS	NS1	16_2	57	1	0	168	168	0.041666667	0.5	0.541666667	0	0.83333325	0.833333325	140.976947	37.503637	0.416666667	0.79166675
5	2018	NS	NS2	17_5	26	2	0	23	23	0.041666667	0.5	0.541666667	0	0.83333325	0.833333325	140.977668	37.503976	0.416666667	0.79166675
6	2018	NS	NS3	17_2	55	2	0	0	0	0.041666667	0.5	0.541666667	0	0.83333325	0.833333325	140.977604	37.504408	0.416666667	0.79166675
7	2018	NH	NH1	17_7	5	2	58	0	58	1.208333333	1.291666667	2.5	0.041666675	0	0.041666675	140.581608	37.603316	1.041666667	0
8	2018	NH	NH2	16_5	38	1	469	44	513	1.208333333	1.291666667	2.5	0.041666675	0	0.041666675	140.581117	37.603102	1.041666667	0
9	2018	NH	NH3	17_3	27	2	996	78	1074	1.208333333	1.291666667	2.5	0.041666675	0	0.041666675	140.580921	37.603344	1.041666667	0
10	2018	MK	MK1a	17_1	52	2	0	2	2	0	0.416666667	0.416666667	0	0.41666675	0.416666675	140.94142	37.54574	0.375	0.375
11	2018	MK	MK2a	17_9	37	2	1	100	101	0	0.416666667	0.416666667	0	0.41666675	0.416666675	140.94087	37.54548	0.375	0.375
12	2018	MK	MK3a	16_4	30	1	0	45	45	0	0.416666667	0.416666667	0	0.41666675	0.416666675	140.94053	37.54612	0.375	0.375
13	2018	MM	MM1	17_6	50	2	0	38	38	0.0625	0.9375	1	0	59	59	140.990222	37.523466	0.9375	59
14	2018	MM	MM2	16_6	43	1	0	627	627	0.0625	0.9375	1	0	59	59	140.990997	37.52439	0.9375	59
15	2018	MM	MM3	17_4	55	2	2	173	175	0.0625	0.9375	1	0	59	59	140.99032	37.524756	0.9375	59
16	2019	IS	IS1	18_3	47	2	14	769	783	0.0625	4.0625	4.125	0	0.375	0.375	140.652594	37.689362	3.9375	0.375
17	2019	IS	IS2	17_11	29	2	344	732	1076	0.0625	4.0625	4.125	0	0.375	0.375	140.652546	37.68895	3.9375	0.375
18	2019	IS	IS3	19_4	33	2	1387	1102	2489	0.0625	4.0625	4.125	0	0.375	0.375	140.653282	37.689454	3.9375	0.375
19	2019	SI	SI1	17_6	43	2	726	31	757	0.0625	1.5	1.5625	0.125	1.4375	1.5625	140.905045	37.779535	1.25	1.4375
20	2019	SI	SI2	19_1	55	2	143	0	143	0.0625	1.5	1.5625	0.125	1.4375	1.5625	140.906398	37.779269	1.25	1.4375
21	2019	SI	SI3	17_2	55	2	191	24	215	0.0625	1.5	1.5625	0.125	1.4375	1.5625	140.905124	37.778792	1.25	1.4375
22	2019	NS	NS1	17_8	51	2	0	0	0	0.083333333	1.625	1.708333333	0	0.25	0.25	140.976947	37.503637	1.25	0.25
23	2019	NS	NS2	18_6	38	2	119	204	323	0.083333333	1.625	1.708333333	0	0.25	0.25	140.977668	37.503976	1.25	0.25
24	2019	NS	NS3	17_4	33	2	112	734	846	0.083333333	1.625	1.708333333	0	0.25	0.25	140.977604	37.504408	1.25	0.25
25	2019	NH	NH1	17_12	43	2	52	1	53	2.375	1.583333333	3.958333333	0.0625	0.25	0.3125	140.581608	37.603316	0.416666667	0.1875
26	2019	NH	NH2	18_8	36	2	2097	38	2135	2.375	1.583333333	3.958333333	0.0625	0.25	0.3125	140.581117	37.603102	0.416666667	0.1875
27	2019	NH	NH3	17_1	31	2	766	239	1005	2.375	1.583333333	3.958333333	0.0625	0.25	0.3125	140.580921	37.603344	0.416666667	0.1875
28	2019	MK	MK1	17_9	41	2	202	345	547	0	1.541666667	1.541666667	0	4.08333325	4.083333325	140.942012	37.546064	1.541666667	4.08333325
29	2019	MK	MK2	17_7	17	2	4	1	5	0	1.541666667	1.541666667	0	4.08333325	4.083333325	140.941394	37.545834	1.541666667	4.08333325
30	2019	MK	MK3	19_3	52	2	1	229	230	0	1.541666667	1.541666667	0	4.08333325	4.083333325	140.941405	37.546302	1.541666667	4.08333325
31	2019	MM	MM1	19_5	42	2	147	662	809	0	2.5625	2.5625	0	17.625	17.625	140.990222	37.523466	2.5625	17.375
32	2019	MM	MM2	18_1	39	2	5	0	5	0	2.5625	2.5625	0	17.625	17.625	140.990997	37.52439	2.5625	17.375
33	2019	MM	MM3	17_3	36	2	168	591	759	0	2.5625	2.5625	0	17.625	17.625	140.99032	37.524756	2.5625	17.375
34	2020	IS	IS1	18_2	38	2	99	1670	1769	0.03125	2.125	2.15625	0	0.3125	0.3125	140.652594	37.689362	2.09375	0.3125
35	2020	IS	IS2	19_9	40	3	52	720	772	0.03125	2.125	2.15625	0	0.3125	0.3125	140.652546	37.68895	2.09375	0.3125
36	2020	IS	IS3	17_4	52	2	0	177	177	0.03125	2.125	2.15625	0	0.3125	0.3125	140.653282	37.689454	2.09375	0.3125
37	2020	SI	SI1	20_1	46	3	71	14	85	0.125	0.5	0.625	0.25	2.875	3.125	140.905045	37.779535	0.375	2.6875
38	2020	SI	SI2	17_11	37	2	1206	84	1290	0.125	0.5	0.625	0.25	2.875	3.125	140.906398	37.779269	0.375	2.6875
39	2020	SI	SI3	18_3	57	2	317	53	370	0.125	0.5	0.625	0.25	2.875	3.125	140.905124	37.778792	0.375	2.6875
40	2020	NS	NS1	19_4	45	3	6	4	10	0	0.791666667	0.791666667	0	0.125	0.125	140.976947	37.503637	0.625	0.125
41	2020	NS	NS2	17_7	47	2	0	35	35	0	0.791666667	0.791666667	0	0.125	0.125	140.977668	37.503976	0.625	0.125
42	2020	NS	NS3	17_2	46	2	0	35	35	0	0.791666667	0.791666667	0	0.125	0.125	140.977604	37.504408	0.625	0.125
43	2020	NH	NH1	19_11	40	3	1617	113	1730	0.666666667	1.041666667	1.708333333	0.916666675	0.83333325	1.75	140.581608	37.603316	0.291666667	0.75
44	2020	NH	NH2	17_3	52	2	335	4	339	0.666666667	1.041666667	1.708333333	0.916666675	0.83333325	1.75	140.581117	37.603102	0.291666667	0.75
45	2020	NH	NH3	18_8	57	2	43	0	43	0.666666667	1.041666667	1.708333333	0.916666675	0.83333325	1.75	140.580921	37.603344	0.291666667	0.75
46	2020	MK	MK1	19_3	41	2	0	0	0	0	0.916666667	0.916666667	0	1.75	1.75	140.942012	37.546064	0.75	1.75
47	2020	MK	MK2	19_6	48	3	36	424	460	0	0.916666667	0.916666667	0	1.75	1.75	140.941394	37.545834	0.75	1.75
48	2020	MK	MK3	17_8	44	2	0	0	0	0	0.916666667	0.916666667	0	1.75	1.75	140.941405	37.546302	0.75	1.75
49	2020	MM	MM1	19_12	49	3	0	103	103	0	1.125	1.125	0	30.875	30.875	140.990222	37.523466	1.0625	30.875
50	2020	MM	MM2	19_1	59	2	0	0	0	0	1.125	1.125	0	30.875	30.875	140.990997	37.52439	1.0625	30.875
51	2020	MM	MM3	17_12	54	2	6	209	215	0	1.125	1.125	0	30.875	30.875	140.99032	37.524756	1.0625	30.875
