# Supplementary material for: Camera-trapping estimates of the relative population density of Sympetrum dragonflies: application to multihabitat users in agricultural landscapes
Source: PeerJ. 2023 Feb 28;11:e14881. doi: 10.7717/peerj.14881 (PMC9983425; doi:10.7717/peerj.14881)
Supplement: Supplemental Information 1 — Data S1 was used for statistical analyses corresponding to Table 1-2, Table S5-S6. Data S2 was used for statistical analyses corresponding to Table 3, Table S7. [file peerj-11-14881-s001.zip › Supplemental_code_and_data/Supplemental_data_S2.csv]

exsampleID	year	plot	fieldNum	transectNum	exInfuscatum	exOthers	exTotal	mdetInfuscatumpo_pyear	mdetOtherspo_pyear	mdetTotalpo_pyear	mdetInfuscatumpoc_pyear	mdetOtherspoc_pyear	mdetTotalpoc_pyear	mdetInfuscatumpoch_pyear	mdetOtherspoch_pyear	mdetTotalpoch_pyear	exFrequens
1	2019	NS	2	1	0	0	0	0	1.2773279	1.2773279	0	1.3376263	1.3376263	0	0.05444444	0.05444444	0
2	2019	NS	2	2	0	1	1	0	1.2773279	1.2773279	0	1.3376263	1.3376263	0	0.05444444	0.05444444	1
3	2019	NS	2	3	0	1	1	0	1.2773279	1.2773279	0	1.3376263	1.3376263	0	0.05444444	0.05444444	1
4	2019	NS	2	4	0	0	0	0	1.2773279	1.2773279	0	1.3376263	1.3376263	0	0.05444444	0.05444444	0
5	2019	NS	3	1	0	0	0	0	1.2773279	1.2773279	0	1.3376263	1.3376263	0	0.05444444	0.05444444	0
6	2019	NS	3	2	0	1	1	0	1.2773279	1.2773279	0	1.3376263	1.3376263	0	0.05444444	0.05444444	1
7	2019	NS	3	3	0	0	0	0	1.2773279	1.2773279	0	1.3376263	1.3376263	0	0.05444444	0.05444444	0
8	2019	NS	3	4	0	0	0	0	1.2773279	1.2773279	0	1.3376263	1.3376263	0	0.05444444	0.05444444	0
9	2019	NS	4	1	0	0	0	0	1.2773279	1.2773279	0	1.3376263	1.3376263	0	0.05444444	0.05444444	0
10	2019	NS	4	2	0	1	1	0	1.2773279	1.2773279	0	1.3376263	1.3376263	0	0.05444444	0.05444444	1
11	2019	NS	4	3	0	0	0	0	1.2773279	1.2773279	0	1.3376263	1.3376263	0	0.05444444	0.05444444	0
12	2019	NS	4	4	0	2	2	0	1.2773279	1.2773279	0	1.3376263	1.3376263	0	0.05444444	0.05444444	2
13	2019	MK	44	1	0	1	1	0.009009009	1.4137214	1.4227304	0.00952381	1.4024959	1.4120197	0.0003885	0.05731346	0.05770196	1
14	2019	MK	44	2	0	0	0	0.009009009	1.4137214	1.4227304	0.00952381	1.4024959	1.4120197	0.0003885	0.05731346	0.05770196	0
15	2019	MK	44	3	0	1	1	0.009009009	1.4137214	1.4227304	0.00952381	1.4024959	1.4120197	0.0003885	0.05731346	0.05770196	1
16	2019	MK	44	4	0	0	0	0.009009009	1.4137214	1.4227304	0.00952381	1.4024959	1.4120197	0.0003885	0.05731346	0.05770196	0
17	2019	MK	45	1	0	4	4	0.009009009	1.4137214	1.4227304	0.00952381	1.4024959	1.4120197	0.0003885	0.05731346	0.05770196	4
18	2019	MK	45	2	0	6	6	0.009009009	1.4137214	1.4227304	0.00952381	1.4024959	1.4120197	0.0003885	0.05731346	0.05770196	6
19	2019	MK	45	3	0	5	5	0.009009009	1.4137214	1.4227304	0.00952381	1.4024959	1.4120197	0.0003885	0.05731346	0.05770196	5
20	2019	MK	45	4	0	19	19	0.009009009	1.4137214	1.4227304	0.00952381	1.4024959	1.4120197	0.0003885	0.05731346	0.05770196	19
21	2019	MK	46	1	0	7	7	0.009009009	1.4137214	1.4227304	0.00952381	1.4024959	1.4120197	0.0003885	0.05731346	0.05770196	7
22	2019	MK	46	2	0	17	17	0.009009009	1.4137214	1.4227304	0.00952381	1.4024959	1.4120197	0.0003885	0.05731346	0.05770196	17
23	2019	MK	46	3	0	13	13	0.009009009	1.4137214	1.4227304	0.00952381	1.4024959	1.4120197	0.0003885	0.05731346	0.05770196	13
24	2019	MK	46	4	0	25	25	0.009009009	1.4137214	1.4227304	0.00952381	1.4024959	1.4120197	0.0003885	0.05731346	0.05770196	25
25	2019	MM	8	1	0	46	46	0.012121212	6.1622833	6.1744045	0.01257862	6.3003519	6.3129305	0.000515597	0.259364	0.2598796	44
26	2019	MM	8	2	0	41	41	0.012121212	6.1622833	6.1744045	0.01257862	6.3003519	6.3129305	0.000515597	0.259364	0.2598796	41
27	2019	MM	8	3	0	19	19	0.012121212	6.1622833	6.1744045	0.01257862	6.3003519	6.3129305	0.000515597	0.259364	0.2598796	19
28	2019	MM	8	4	0	35	35	0.012121212	6.1622833	6.1744045	0.01257862	6.3003519	6.3129305	0.000515597	0.259364	0.2598796	35
29	2019	IS	24	1	0	1	1	0	5.502301	5.502301	0	5.9061817	5.9061817	0	0.23985123	0.23985123	1
30	2019	IS	24	2	0	0	0	0	5.502301	5.502301	0	5.9061817	5.9061817	0	0.23985123	0.23985123	0
31	2019	IS	24	3	0	0	0	0	5.502301	5.502301	0	5.9061817	5.9061817	0	0.23985123	0.23985123	0
32	2019	IS	24	4	0	0	0	0	5.502301	5.502301	0	5.9061817	5.9061817	0	0.23985123	0.23985123	0
33	2019	IS	25	1	0	2	2	0	5.502301	5.502301	0	5.9061817	5.9061817	0	0.23985123	0.23985123	2
34	2019	IS	25	2	0	1	1	0	5.502301	5.502301	0	5.9061817	5.9061817	0	0.23985123	0.23985123	1
35	2019	IS	25	3	0	0	0	0	5.502301	5.502301	0	5.9061817	5.9061817	0	0.23985123	0.23985123	0
36	2019	IS	25	4	0	0	0	0	5.502301	5.502301	0	5.9061817	5.9061817	0	0.23985123	0.23985123	0
37	2019	IS	26	1	0	0	0	0	5.502301	5.502301	0	5.9061817	5.9061817	0	0.23985123	0.23985123	0
38	2019	IS	26	2	0	0	0	0	5.502301	5.502301	0	5.9061817	5.9061817	0	0.23985123	0.23985123	0
39	2019	IS	26	3	0	8	8	0	5.502301	5.502301	0	5.9061817	5.9061817	0	0.23985123	0.23985123	8
40	2019	IS	26	4	0	0	0	0	5.502301	5.502301	0	5.9061817	5.9061817	0	0.23985123	0.23985123	0
41	2019	IS	27	1	0	0	0	0	5.502301	5.502301	0	5.9061817	5.9061817	0	0.23985123	0.23985123	0
42	2019	IS	27	2	0	0	0	0	5.502301	5.502301	0	5.9061817	5.9061817	0	0.23985123	0.23985123	0
43	2019	IS	27	3	0	0	0	0	5.502301	5.502301	0	5.9061817	5.9061817	0	0.23985123	0.23985123	0
44	2019	IS	27	4	0	0	0	0	5.502301	5.502301	0	5.9061817	5.9061817	0	0.23985123	0.23985123	0
45	2019	NH	40	1	0	0	0	20.27699805	1.3489279	21.6259259	17.26923077	1.4074074	18.6766382	0.70405915	0.05741564	0.76147479	0
46	2019	NH	40	2	0	0	0	20.27699805	1.3489279	21.6259259	17.26923077	1.4074074	18.6766382	0.70405915	0.05741564	0.76147479	0
47	2019	NH	40	3	0	0	0	20.27699805	1.3489279	21.6259259	17.26923077	1.4074074	18.6766382	0.70405915	0.05741564	0.76147479	0
48	2019	NH	40	4	0	0	0	20.27699805	1.3489279	21.6259259	17.26923077	1.4074074	18.6766382	0.70405915	0.05741564	0.76147479	0
49	2019	NH	41	1	0	0	0	20.27699805	1.3489279	21.6259259	17.26923077	1.4074074	18.6766382	0.70405915	0.05741564	0.76147479	0
50	2019	NH	41	2	0	1	1	20.27699805	1.3489279	21.6259259	17.26923077	1.4074074	18.6766382	0.70405915	0.05741564	0.76147479	1
51	2019	NH	41	3	0	0	0	20.27699805	1.3489279	21.6259259	17.26923077	1.4074074	18.6766382	0.70405915	0.05741564	0.76147479	0
52	2019	NH	41	4	1	3	4	20.27699805	1.3489279	21.6259259	17.26923077	1.4074074	18.6766382	0.70405915	0.05741564	0.76147479	2
53	2020	NS	2	1	0	0	0	2.17517278	9.2036151	11.3787879	2.27637315	9.730311	12.0066841	0.092636268	0.39404809	0.48668436	0
54	2020	NS	2	2	0	0	0	2.17517278	9.2036151	11.3787879	2.27637315	9.730311	12.0066841	0.092636268	0.39404809	0.48668436	0
55	2020	NS	2	3	0	0	0	2.17517278	9.2036151	11.3787879	2.27637315	9.730311	12.0066841	0.092636268	0.39404809	0.48668436	0
56	2020	NS	2	4	0	0	0	2.17517278	9.2036151	11.3787879	2.27637315	9.730311	12.0066841	0.092636268	0.39404809	0.48668436	0
57	2020	NS	3	1	0	0	0	2.17517278	9.2036151	11.3787879	2.27637315	9.730311	12.0066841	0.092636268	0.39404809	0.48668436	0
58	2020	NS	3	2	0	0	0	2.17517278	9.2036151	11.3787879	2.27637315	9.730311	12.0066841	0.092636268	0.39404809	0.48668436	0
59	2020	NS	3	3	0	0	0	2.17517278	9.2036151	11.3787879	2.27637315	9.730311	12.0066841	0.092636268	0.39404809	0.48668436	0
60	2020	NS	3	4	0	1	1	2.17517278	9.2036151	11.3787879	2.27637315	9.730311	12.0066841	0.092636268	0.39404809	0.48668436	1
61	2020	NS	4	1	0	0	0	2.17517278	9.2036151	11.3787879	2.27637315	9.730311	12.0066841	0.092636268	0.39404809	0.48668436	0
62	2020	NS	4	2	0	0	0	2.17517278	9.2036151	11.3787879	2.27637315	9.730311	12.0066841	0.092636268	0.39404809	0.48668436	0
63	2020	NS	4	3	0	1	1	2.17517278	9.2036151	11.3787879	2.27637315	9.730311	12.0066841	0.092636268	0.39404809	0.48668436	1
64	2020	NS	4	4	0	1	1	2.17517278	9.2036151	11.3787879	2.27637315	9.730311	12.0066841	0.092636268	0.39404809	0.48668436	1
65	2020	MK	44	1	0	0	0	1.727118052	4.2924346	6.0195527	1.77875817	4.3089869	6.0877451	0.073257131	0.17790078	0.25115791	0
66	2020	MK	44	2	0	0	0	1.727118052	4.2924346	6.0195527	1.77875817	4.3089869	6.0877451	0.073257131	0.17790078	0.25115791	0
67	2020	MK	44	3	0	0	0	1.727118052	4.2924346	6.0195527	1.77875817	4.3089869	6.0877451	0.073257131	0.17790078	0.25115791	0
68	2020	MK	44	4	0	4	4	1.727118052	4.2924346	6.0195527	1.77875817	4.3089869	6.0877451	0.073257131	0.17790078	0.25115791	4
69	2020	MK	45	1	0	4	4	1.727118052	4.2924346	6.0195527	1.77875817	4.3089869	6.0877451	0.073257131	0.17790078	0.25115791	4
70	2020	MK	45	2	0	2	2	1.727118052	4.2924346	6.0195527	1.77875817	4.3089869	6.0877451	0.073257131	0.17790078	0.25115791	2
71	2020	MK	45	3	0	4	4	1.727118052	4.2924346	6.0195527	1.77875817	4.3089869	6.0877451	0.073257131	0.17790078	0.25115791	4
72	2020	MK	45	4	0	3	3	1.727118052	4.2924346	6.0195527	1.77875817	4.3089869	6.0877451	0.073257131	0.17790078	0.25115791	3
73	2020	MK	46	1	0	5	5	1.727118052	4.2924346	6.0195527	1.77875817	4.3089869	6.0877451	0.073257131	0.17790078	0.25115791	5
74	2020	MK	46	2	0	10	10	1.727118052	4.2924346	6.0195527	1.77875817	4.3089869	6.0877451	0.073257131	0.17790078	0.25115791	10
75	2020	MK	46	3	0	4	4	1.727118052	4.2924346	6.0195527	1.77875817	4.3089869	6.0877451	0.073257131	0.17790078	0.25115791	4
76	2020	MK	46	4	0	6	6	1.727118052	4.2924346	6.0195527	1.77875817	4.3089869	6.0877451	0.073257131	0.17790078	0.25115791	6
77	2020	MM	8	1	0	31	31	2.764957265	10.7261905	13.4911477	2.9889816	11.5383638	14.5273454	0.119763593	0.46349334	0.58325693	31
78	2020	MM	8	2	0	37	37	2.764957265	10.7261905	13.4911477	2.9889816	11.5383638	14.5273454	0.119763593	0.46349334	0.58325693	37
79	2020	MM	8	3	0	91	91	2.764957265	10.7261905	13.4911477	2.9889816	11.5383638	14.5273454	0.119763593	0.46349334	0.58325693	91
80	2020	MM	8	4	0	88	88	2.764957265	10.7261905	13.4911477	2.9889816	11.5383638	14.5273454	0.119763593	0.46349334	0.58325693	88
81	2020	SI	20	1	1	4	5	7.652149401	0.3857646	8.037914	7.96416742	0.4001807	8.3643481	0.325608863	0.01638324	0.3419921	4
82	2020	SI	20	2	2	9	11	7.652149401	0.3857646	8.037914	7.96416742	0.4001807	8.3643481	0.325608863	0.01638324	0.3419921	8
83	2020	SI	20	3	1	7	8	7.652149401	0.3857646	8.037914	7.96416742	0.4001807	8.3643481	0.325608863	0.01638324	0.3419921	6
84	2020	SI	20	4	0	5	5	7.652149401	0.3857646	8.037914	7.96416742	0.4001807	8.3643481	0.325608863	0.01638324	0.3419921	5
85	2020	SI	21	1	0	8	8	7.652149401	0.3857646	8.037914	7.96416742	0.4001807	8.3643481	0.325608863	0.01638324	0.3419921	7
86	2020	SI	21	2	0	5	5	7.652149401	0.3857646	8.037914	7.96416742	0.4001807	8.3643481	0.325608863	0.01638324	0.3419921	5
87	2020	SI	21	3	0	5	5	7.652149401	0.3857646	8.037914	7.96416742	0.4001807	8.3643481	0.325608863	0.01638324	0.3419921	5
88	2020	SI	21	4	0	3	3	7.652149401	0.3857646	8.037914	7.96416742	0.4001807	8.3643481	0.325608863	0.01638324	0.3419921	3
89	2020	IS	24	1	0	3	3	18.06341478	24.9990069	43.0624217	20.45648885	25.7126535	46.1691424	0.800224229	1.01686653	1.81709076	3
90	2020	IS	24	2	0	4	4	18.06341478	24.9990069	43.0624217	20.45648885	25.7126535	46.1691424	0.800224229	1.01686653	1.81709076	4
91	2020	IS	24	3	0	3	3	18.06341478	24.9990069	43.0624217	20.45648885	25.7126535	46.1691424	0.800224229	1.01686653	1.81709076	3
92	2020	IS	24	4	0	0	0	18.06341478	24.9990069	43.0624217	20.45648885	25.7126535	46.1691424	0.800224229	1.01686653	1.81709076	0
93	2020	IS	25	1	0	0	0	18.06341478	24.9990069	43.0624217	20.45648885	25.7126535	46.1691424	0.800224229	1.01686653	1.81709076	0
94	2020	IS	25	2	0	0	0	18.06341478	24.9990069	43.0624217	20.45648885	25.7126535	46.1691424	0.800224229	1.01686653	1.81709076	0
95	2020	IS	25	3	0	0	0	18.06341478	24.9990069	43.0624217	20.45648885	25.7126535	46.1691424	0.800224229	1.01686653	1.81709076	0
96	2020	IS	25	4	0	0	0	18.06341478	24.9990069	43.0624217	20.45648885	25.7126535	46.1691424	0.800224229	1.01686653	1.81709076	0
97	2020	IS	26	1	0	0	0	18.06341478	24.9990069	43.0624217	20.45648885	25.7126535	46.1691424	0.800224229	1.01686653	1.81709076	0
98	2020	IS	26	2	0	0	0	18.06341478	24.9990069	43.0624217	20.45648885	25.7126535	46.1691424	0.800224229	1.01686653	1.81709076	0
99	2020	IS	26	3	0	0	0	18.06341478	24.9990069	43.0624217	20.45648885	25.7126535	46.1691424	0.800224229	1.01686653	1.81709076	0
100	2020	IS	26	4	0	0	0	18.06341478	24.9990069	43.0624217	20.45648885	25.7126535	46.1691424	0.800224229	1.01686653	1.81709076	0
101	2020	IS	27	1	0	0	0	18.06341478	24.9990069	43.0624217	20.45648885	25.7126535	46.1691424	0.800224229	1.01686653	1.81709076	0
102	2020	IS	27	2	0	0	0	18.06341478	24.9990069	43.0624217	20.45648885	25.7126535	46.1691424	0.800224229	1.01686653	1.81709076	0
103	2020	IS	27	3	0	0	0	18.06341478	24.9990069	43.0624217	20.45648885	25.7126535	46.1691424	0.800224229	1.01686653	1.81709076	0
104	2020	IS	27	4	0	0	0	18.06341478	24.9990069	43.0624217	20.45648885	25.7126535	46.1691424	0.800224229	1.01686653	1.81709076	0
105	2020	NH	40	1	2	2	4	28.05632658	2.9294963	30.9858228	28.14285714	3.0253968	31.168254	1.15959975	0.1245294	1.28412915	2
106	2020	NH	40	2	1	1	2	28.05632658	2.9294963	30.9858228	28.14285714	3.0253968	31.168254	1.15959975	0.1245294	1.28412915	1
107	2020	NH	40	3	5	3	8	28.05632658	2.9294963	30.9858228	28.14285714	3.0253968	31.168254	1.15959975	0.1245294	1.28412915	3
108	2020	NH	40	4	6	3	9	28.05632658	2.9294963	30.9858228	28.14285714	3.0253968	31.168254	1.15959975	0.1245294	1.28412915	2
109	2020	NH	41	1	1	0	1	28.05632658	2.9294963	30.9858228	28.14285714	3.0253968	31.168254	1.15959975	0.1245294	1.28412915	0
110	2020	NH	41	2	4	8	12	28.05632658	2.9294963	30.9858228	28.14285714	3.0253968	31.168254	1.15959975	0.1245294	1.28412915	7
111	2020	NH	41	3	1	0	1	28.05632658	2.9294963	30.9858228	28.14285714	3.0253968	31.168254	1.15959975	0.1245294	1.28412915	0
112	2020	NH	41	4	0	0	0	28.05632658	2.9294963	30.9858228	28.14285714	3.0253968	31.168254	1.15959975	0.1245294	1.28412915	0
113	2020	NH	42	1	0	0	0	28.05632658	2.9294963	30.9858228	28.14285714	3.0253968	31.168254	1.15959975	0.1245294	1.28412915	0
114	2020	NH	42	2	0	1	1	28.05632658	2.9294963	30.9858228	28.14285714	3.0253968	31.168254	1.15959975	0.1245294	1.28412915	1
115	2020	NH	42	3	1	0	1	28.05632658	2.9294963	30.9858228	28.14285714	3.0253968	31.168254	1.15959975	0.1245294	1.28412915	0
116	2020	NH	42	4	1	2	3	28.05632658	2.9294963	30.9858228	28.14285714	3.0253968	31.168254	1.15959975	0.1245294	1.28412915	2
